# Supplementary material for: A Stroll Through Saffron Fields, Cannabis Leaves, and Cherry Reveals the Path to Waste-Derived Antimicrobial Bioproducts
Source: Pharmaceuticals (Basel). 2025 Jul 3;18(7):1003. doi: 10.3390/ph18071003 (PMC12299262; doi:10.3390/ph18071003)
Supplement: Supplementary file 1 [file pharmaceuticals-18-01003-s001.zip]

Archive with 1 entries (1 files):
- pharmaceuticals-3682560-supplementary.pdf
